# Supplementary material for: Coupling of a specific photoreactive triple-helical peptide to crosslinked collagen films restores binding and activation of DDR2 and VWF
Source: Biomaterials. 2018 Nov;182:21–34. doi: 10.1016/j.biomaterials.2018.07.050 (PMC6131271; doi:10.1016/j.biomaterials.2018.07.050)
Supplement: Multimedia component 1 [file mmc1.xml]

<?xml version="1.0" encoding="utf-8" standalone="no"?>
<data>
  <datasets>
    <author>rwf10@cam.ac.uk</author>
    <type>0</type>
    <dataset>
      <value>4</value>
      <reason>Data will be made available on request</reason>
      <comments />
    </dataset>
  </datasets>
</data>
